# Supplementary material for: GBT1118, a Voxelotor Analog, Ameliorates Hepatopathy in Sickle Cell Disease
Source: Medicina (Kaunas). 2024 Sep 26;60(10):1581. doi: 10.3390/medicina60101581 (PMC11509622; doi:10.3390/medicina60101581)
Supplement: Supplementary file 1 [file medicina-60-01581-s001.zip]

Archive with 1 entries (1 files):
- medicina-3202029-supplementary.pdf
